# Supplementary material for: Detection and Degradation Characterization of 16 Quinolones in Soybean Sprouts by Ultra-High Performance Liquid Chromatography-Tandem Mass Spectrometry
Source: Foods. 2022 Aug 18;11(16):2500. doi: 10.3390/foods11162500 (PMC9407237; doi:10.3390/foods11162500)
Supplement: Supplementary file 1 [file foods-11-02500-s001.zip]

Archive with 1 entries (1 files):
- foods-1824602-supplementary.pdf
